# Supplementary material for: Co/SiO2 Catalyst for Methoxycarbonylation of Acetylene: On Catalytic Performance and Active Species
Source: Molecules. 2024 Apr 26;29(9):1987. doi: 10.3390/molecules29091987 (PMC11085306; doi:10.3390/molecules29091987)
Supplement: Supplementary file 1 [file molecules-29-01987-s001.zip]

Archive with 1 entries (1 files):
- molecules-2940411-supplementary.pdf
